# Supplementary material for: Legal challenges to the 340B drug pricing program: administration, regulation, and reform
Source: Health Aff Sch. 2025 Jun 25;3(8):qxaf125. doi: 10.1093/haschl/qxaf125 (PMC12319670; doi:10.1093/haschl/qxaf125)
Supplement: qxaf125_Supplementary_Data [file qxaf125_supplementary_data.zip]

Archive with 2 entries (2 files):
- coi_disclosure_has_Sarpatwari.docx
- coi_disclosure_KNOX.docx
